# Supplementary material for: Distance-decay reveals contrasting effects of land-use types on arthropod community homogenisation
Source: Nat Commun. 2026 Jan 15;17:763. doi: 10.1038/s41467-025-67612-9 (PMC12820165; doi:10.1038/s41467-025-67612-9)
Supplement: Supplementary file 3 — Supplementary Data 1 [file 41467_2025_67612_MOESM3_ESM.xlsx]

## Sheet: Sheet1
Supplementary Data 1.
Order	Family	size	mobility	based on only genus or species present in dataset	source
Araneae	Agelenidae	8.1	medium		Gossner, M. M., Simons, N. K., Achtziger, R., Blick, T., Dorow, W. H., Dziock, F., ... & Weisser, W. W. (2015). A summary of eight traits of Coleoptera, Hemiptera, Orthoptera and Araneae, occurring in grasslands in Germany. Scientific data, 2(1), 1-9.
Araneae	Amaurobiidae	10.5333	high		Gossner, M. M., Simons, N. K., Achtziger, R., Blick, T., Dorow, W. H., Dziock, F., ... & Weisser, W. W. (2015). A summary of eight traits of Coleoptera, Hemiptera, Orthoptera and Araneae, occurring in grasslands in Germany. Scientific data, 2(1), 1-9.
Araneae	Anyphaenidae	6.25	high		Gossner, M. M., Simons, N. K., Achtziger, R., Blick, T., Dorow, W. H., Dziock, F., ... & Weisser, W. W. (2015). A summary of eight traits of Coleoptera, Hemiptera, Orthoptera and Araneae, occurring in grasslands in Germany. Scientific data, 2(1), 1-9.
Araneae	Araneidae	7.47089	high		Gossner, M. M., Simons, N. K., Achtziger, R., Blick, T., Dorow, W. H., Dziock, F., ... & Weisser, W. W. (2015). A summary of eight traits of Coleoptera, Hemiptera, Orthoptera and Araneae, occurring in grasslands in Germany. Scientific data, 2(1), 1-9.
Araneae	Cheiracanthiidae	8.5	low		Wolfgang Nentwig, Theo Blick, Robert Bosmans, Daniel Gloor, Ambros Hänggi & Christian Kropf : Spiders of Europe - araneae.nmbe.ch
Araneae	Clubionidae	5.51397	medium		Gossner, M. M., Simons, N. K., Achtziger, R., Blick, T., Dorow, W. H., Dziock, F., ... & Weisser, W. W. (2015). A summary of eight traits of Coleoptera, Hemiptera, Orthoptera and Araneae, occurring in grasslands in Germany. Scientific data, 2(1), 1-9.
Araneae	Dictynidae	5.30923	high		Gossner, M. M., Simons, N. K., Achtziger, R., Blick, T., Dorow, W. H., Dziock, F., ... & Weisser, W. W. (2015). A summary of eight traits of Coleoptera, Hemiptera, Orthoptera and Araneae, occurring in grasslands in Germany. Scientific data, 2(1), 1-9.
Araneae	Gnaphosidae	4.90521	medium		Gossner, M. M., Simons, N. K., Achtziger, R., Blick, T., Dorow, W. H., Dziock, F., ... & Weisser, W. W. (2015). A summary of eight traits of Coleoptera, Hemiptera, Orthoptera and Araneae, occurring in grasslands in Germany. Scientific data, 2(1), 1-9.
Araneae	Linyphiidae	2.38196	high		Gossner, M. M., Simons, N. K., Achtziger, R., Blick, T., Dorow, W. H., Dziock, F., ... & Weisser, W. W. (2015). A summary of eight traits of Coleoptera, Hemiptera, Orthoptera and Araneae, occurring in grasslands in Germany. Scientific data, 2(1), 1-9.
Araneae	Liocranidae	6.5	medium		Gossner, M. M., Simons, N. K., Achtziger, R., Blick, T., Dorow, W. H., Dziock, F., ... & Weisser, W. W. (2015). A summary of eight traits of Coleoptera, Hemiptera, Orthoptera and Araneae, occurring in grasslands in Germany. Scientific data, 2(1), 1-9.
Araneae	Lycosidae	6.71049	high		Gossner, M. M., Simons, N. K., Achtziger, R., Blick, T., Dorow, W. H., Dziock, F., ... & Weisser, W. W. (2015). A summary of eight traits of Coleoptera, Hemiptera, Orthoptera and Araneae, occurring in grasslands in Germany. Scientific data, 2(1), 1-9.
Araneae	Miturgidae	4.5	high		Wolfgang Nentwig, Theo Blick, Robert Bosmans, Daniel Gloor, Ambros Hänggi & Christian Kropf : Spiders of Europe
Araneae	Philodromidae	4.98036	high		Gossner, M. M., Simons, N. K., Achtziger, R., Blick, T., Dorow, W. H., Dziock, F., ... & Weisser, W. W. (2015). A summary of eight traits of Coleoptera, Hemiptera, Orthoptera and Araneae, occurring in grasslands in Germany. Scientific data, 2(1), 1-9.
Araneae	Pisauridae	11.75	high		Gossner, M. M., Simons, N. K., Achtziger, R., Blick, T., Dorow, W. H., Dziock, F., ... & Weisser, W. W. (2015). A summary of eight traits of Coleoptera, Hemiptera, Orthoptera and Araneae, occurring in grasslands in Germany. Scientific data, 2(1), 1-9.
Araneae	Salticidae	4.45959	medium		Gossner, M. M., Simons, N. K., Achtziger, R., Blick, T., Dorow, W. H., Dziock, F., ... & Weisser, W. W. (2015). A summary of eight traits of Coleoptera, Hemiptera, Orthoptera and Araneae, occurring in grasslands in Germany. Scientific data, 2(1), 1-9.
Araneae	Sparassidae	4.5	medium		Gossner, M. M., Simons, N. K., Achtziger, R., Blick, T., Dorow, W. H., Dziock, F., ... & Weisser, W. W. (2015). A summary of eight traits of Coleoptera, Hemiptera, Orthoptera and Araneae, occurring in grasslands in Germany. Scientific data, 2(1), 1-9.
Araneae	Tetragnathidae	5.80104	high		Gossner, M. M., Simons, N. K., Achtziger, R., Blick, T., Dorow, W. H., Dziock, F., ... & Weisser, W. W. (2015). A summary of eight traits of Coleoptera, Hemiptera, Orthoptera and Araneae, occurring in grasslands in Germany. Scientific data, 2(1), 1-9.
Araneae	Theridiidae	3.33669	high		Gossner, M. M., Simons, N. K., Achtziger, R., Blick, T., Dorow, W. H., Dziock, F., ... & Weisser, W. W. (2015). A summary of eight traits of Coleoptera, Hemiptera, Orthoptera and Araneae, occurring in grasslands in Germany. Scientific data, 2(1), 1-9.
Araneae	Thomisidae	5.40705	high		Gossner, M. M., Simons, N. K., Achtziger, R., Blick, T., Dorow, W. H., Dziock, F., ... & Weisser, W. W. (2015). A summary of eight traits of Coleoptera, Hemiptera, Orthoptera and Araneae, occurring in grasslands in Germany. Scientific data, 2(1), 1-9.
Ixodida	Ixodidae	4	low		J. Nosek & W. Sixl, 1972 : Central-European Ticks (Ixodoidea)
Mesostigmata	Ascidae	1	low		Koehler, H. H. (1999). Predatory mites (Gamasina, Mesostigmata). Agriculture, Ecosystems & Environment, 74(1-3), 395-410
Mesostigmata	Digamasellidae	0.6	low		Faraji, F., Zare, M., & Rahmani, H. (2021). A new genus and species of Digamasellidae (Acari: Mesostigmata) displaying some extraordinary gnathosomal structures. Acarologia, 61(4), 967-977.
Mesostigmata	Laelapidae	2.5	medium/high	+	Meehan, M. L. (2018). Soil Mesostigmata (Arachnida: Parasitiformes) in boreal forests of Alberta: diversity and utility as indicators of disturbance.
Mesostigmata	Macrochelidae	0.8	medium/high		Niogret, J., Lumaret, J. P., & Bertrand, M. (2010, October). Generalist and specialist strategies in macrochelid mites (Acari: Mesostigmata) phoretically associated with dung beetles (Coleoptera: Scarabaeidae). In Trends in Acarology: Proceedings of the 12th International Congress (pp. 343-347). Dordrecht: Springer Netherlands.
Mesostigmata	Macronyssidae	0.7	medium/high		Samour, J. (2015). Avian medicine. Elsevier Health Sciences.
Mesostigmata	Melicharidae	0.45	medium/high		Trach, V. A., Marchenko, I. I., & Joharchi, O. (2019). Redescription of the female of bumblebee-associated gamasid mite Proctolaelaps sibiriensis (Davydova, 1988)(Acari: Mesostigmata: Melicharidae) from North Asia. Acarologia, 59(4), 531-541.
Mesostigmata	Microgyniidae	0.5	medium/high	+	Meehan, M. L. (2018). Soil Mesostigmata (Arachnida: Parasitiformes) in boreal forests of Alberta: diversity and utility as indicators of disturbance.
Mesostigmata	Parasitidae	3	medium/high		Negm, M. W., & Gotoh, T. (2018). Mites of the family Parasitidae Oudemans, 1901 (Acari: Mesostigmata) from Japan: a new species of Vulgarogamasus Tichomirov, 1969, and a key to Japanese species. Zootaxa, 4429(2), 379-389.
Mesostigmata	Spinturnicidae	1	medium/high		Karataş, A., & Toprak, F. (2022). The wing mites (Acari: Spinturnicidae) of the Turkish bats, including new records. Kuwait Journal of Science, 49(2).
Opiliones	Phalangiidae	4.1	medium		Body size and life-history traits of arthropod species - Biodiversity Exploratories Information System Dataset id: 31122
Opiliones	Sclerosomatidae	4.8	low		Wijnhoven, H. (2011) Notes on the biology of the unidentified invasive harvestman Leiobunum sp. (Arachnida: Opiliones). Arachnologische Mitteilungen, Vol.41, pp.17-30.
Pseudoscorpiones	Chernetidae	1.75	low		Nassirkhani, M. (2018). A redescription of pselaphochernes scorpioides (Hermann)(Pseudoscorpiones; Chernetidae). International Journal of Avian & Wildlife Biology, 3(3), 240-243.
Sarcoptiformes	Acaridae	0.5	low		Sarwar, M., Ashfaq, M., & Nadeem, S. (2009). On the identity of new acarid mites in genus Caloglyphus Berlese occurring in Asian expanse (Pakistan)(Acarina: Acaridae). Journal of Agriculture and Biological Sciences, 1(1), 38-47.
Sarcoptiformes	Carpoglyphidae	0.4	low		Zhan, X. D., Li, C. P., & Chen, Q. (2017). Carpoglyphus lactis (Carpoglyphidae) infestation in the stored medicinal Fructus Jujubae. Nutrición Hospitalaria, 34(1), 171-174.
Sarcoptiformes	Ceratozetidae	0.4	low		Seniczak, S., Seniczak, A., Graczyk, R., Tømmervik, H., & Coulson, S. J. (2017). Distribution and population characteristics of the soil mites Diapterobates notatus and Svalbardia paludicola (Acari: Oribatida: Ceratozetidae) in High Arctic Svalbard (Norway). Polar biology, 40, 1545-1555.
Sarcoptiformes	Xolalgidae	0.2	low		Glaucalges tytonis sp. n. (Analgoidea, Xolalgidae) from the barn owl Tyto alba (Strigiformes, Tytonidae): compiling morphology with DNA barcode data for taxon descriptions in mites (Acari)
Trombidiformes	Anystidae	1	medium		Smith Meyer, M. P., & Veckermann, E. (1987). A taxonomic study of some Anystidae (Acari: Prostigmata). Entomology Memoir (Pretoria), (68).
Trombidiformes	Eriophyidae	0.5	medium	+	LucidKey / ID keys of genus
Trombidiformes	Erythraeidae	0.3	medium		Kamran, M., & Alatawi, F. J. (2014). Erythraeid mites (Prostigmata, Erythraeidae) from Saudi Arabia, description of three new species and a new record. ZooKeys, (445), 77.
Trombidiformes	Eupodidae	0.5	medium	+	LucidKey / ID keys of genus
Trombidiformes	Microtrombidiidae	0.5	medium	+	LucidKey / ID keys of genus
Trombidiformes	Pygmephoridae	0.3	medium		Hill and Deahl, 1978 A. Hill, K. Deahl. A new species of Pseudopygmephorus (Acari: Pygmephoridae) associated with commercial mushroom production. Proceedings of the Entomological Society of Washington, 80. 1978.
Trombidiformes	Tetranychidae	0.5	medium	+	LucidKey / ID keys of genus
Trombidiformes	Trombidiidae	0.5	medium	+	LucidKey / ID keys of genus
Lithobiomorpha	Lithobiidae	9.5	low		Voigtländer, K., Iorio, E., Decker, P., & Spelda, J. (2017). The subgenus Monotarsobius in the Iberian Peninsula with a description of a new pseudo-cryptic species from Northern Spain revealed by an integrative revision of Lithobius crassipes L. Koch, 1862 (Chilopoda, Lithobiomorpha, Lithobiidae). ZooKeys, (681), 1.
Entomobryomorpha	Entomobryidae	4.5	high		Baquero, E., Arbea, J., & Jordana, R. (2010). New species of Entomobryini from the Mediterranean Palaearctic (Collembola, Entomobryidae) and a new name for Folsomia potapovi (Collembola, Isotomidae). Soil Organisms, 82(3), 285-285.
Entomobryomorpha	Isotomidae	1	low		Bagnall RS (1948) Contributions toward a knowledge of the Isotomidae (Collembola). I–VI. Annals and Magazine of Natural History 8: 529–541.
Entomobryomorpha	Tomoceridae	3.5	low		yosii r. 1967. Studies on the collembolan family Tomoceridae, with special reference to Japanese forms. – Contributions from the Biological Laboratory Kyoto University 20: 1 – 54.
Neelipleona	Neelidae	0.6	low		Papáč, V., & Palacios-Vargas, J. G. (2016). A new genus of Neelidae (Collembola) from Mexican caves. ZooKeys, (569), 37.
Poduromorpha	Neanuridae	1	low		Smolis A (2008) Redescription of four Polish Endonura Cassagnau, 1979 (Collembola, Neanuridae, Neanurinae), with a nomenclature of the ventral chaetae of antennae. Zootaxa 1858: 9–36
Symphypleona	Bourletiellidae	2	low	+	LucidKey / ID keys of genus
Symphypleona	Dicyrtomidae	1.5	low		Hopkin, S.P. (2007) A Key to the Collembola (Springtails) of Britain and Ireland
Symphypleona	Katiannidae	1.2	low		Hopkin, S.P. (2007) A Key to the Collembola (Springtails) of Britain and Ireland
Symphypleona	Sminthuridae	1.3	low		Hopkin, S.P. (2007) A Key to the Collembola (Springtails) of Britain and Ireland
Chordeumatida	Craspedosomatidae	14	low		Spelda, J. Ö. R. G. (2001). Review of the millipede genus Pterygophorosoma Verhoeff, 1897 (Diplopoda, Chordeumatida, Craspedosomatidae). Andrias, 15, 29-48.
Glomerida	Glomeridae	14	low		LucidKey / ID keys of genus
Julida	Julidae	36.5	low		Lazanyi, E., & Korsos, Z. (2011). Revision of the Megaphyllum projectum Verhoeff species complex (Myriapoda: Diplopoda: Julida: Julidae). Zootaxa, 2864(1), 43-56.
Polydesmida	Polydesmidae	19	low		BLOWER, J. G. (1985): Millipedes. Keys and notes for the identification of the species. – Synopses of the British Fauna 35: 1-242.
Polyxenida	Polyxenidae	2.5	low	+	BLOWER, J. G. (1985): Millipedes. Keys and notes for the identification of the species. – Synopses of the British Fauna 35: 1-242.
Blattodea	Ectobiidae	12	high	+	LucidKey / ID keys of genus
Coleoptera	Aderidae	2.05	medium		Gossner, M. M., Simons, N. K., Achtziger, R., Blick, T., Dorow, W. H., Dziock, F., ... & Weisser, W. W. (2015). A summary of eight traits of Coleoptera, Hemiptera, Orthoptera and Araneae, occurring in grasslands in Germany. Scientific data, 2(1), 1-9.
Coleoptera	Anamorphidae	2	medium	+	Alekseev, V. I., & Tomaszewska, W. (2018). New handsome fungus beetles (Coleoptera: Coccinelloidea: Anamorphidae, Endomychidae) from European amber of the Upper Eocene. Palaeontologia Electronica, 21(1), 1-23.
Coleoptera	Anthicidae	3.38125	medium		Gossner, M. M., Simons, N. K., Achtziger, R., Blick, T., Dorow, W. H., Dziock, F., ... & Weisser, W. W. (2015). A summary of eight traits of Coleoptera, Hemiptera, Orthoptera and Araneae, occurring in grasslands in Germany. Scientific data, 2(1), 1-9.
Coleoptera	Anthribidae	5.4375	medium		Gossner, M. M., Simons, N. K., Achtziger, R., Blick, T., Dorow, W. H., Dziock, F., ... & Weisser, W. W. (2015). A summary of eight traits of Coleoptera, Hemiptera, Orthoptera and Araneae, occurring in grasslands in Germany. Scientific data, 2(1), 1-9.
Coleoptera	Attelabidae	6.125	high		Gossner, M. M., Simons, N. K., Achtziger, R., Blick, T., Dorow, W. H., Dziock, F., ... & Weisser, W. W. (2015). A summary of eight traits of Coleoptera, Hemiptera, Orthoptera and Araneae, occurring in grasslands in Germany. Scientific data, 2(1), 1-9.
Coleoptera	Bostrichidae	12	medium	+	LucidKey / ID keys of genus
Coleoptera	Brentidae	2.5	low	+	LucidKey / ID keys of genus
Coleoptera	Buprestidae	5.74898	high		Gossner, M. M., Simons, N. K., Achtziger, R., Blick, T., Dorow, W. H., Dziock, F., ... & Weisser, W. W. (2015). A summary of eight traits of Coleoptera, Hemiptera, Orthoptera and Araneae, occurring in grasslands in Germany. Scientific data, 2(1), 1-9.
Coleoptera	Byrrhidae	7.38654	high		Gossner, M. M., Simons, N. K., Achtziger, R., Blick, T., Dorow, W. H., Dziock, F., ... & Weisser, W. W. (2015). A summary of eight traits of Coleoptera, Hemiptera, Orthoptera and Araneae, occurring in grasslands in Germany. Scientific data, 2(1), 1-9.
Coleoptera	Byturidae	4.125	high		Gossner, M. M., Simons, N. K., Achtziger, R., Blick, T., Dorow, W. H., Dziock, F., ... & Weisser, W. W. (2015). A summary of eight traits of Coleoptera, Hemiptera, Orthoptera and Araneae, occurring in grasslands in Germany. Scientific data, 2(1), 1-9.
Coleoptera	Cantharidae	7.29658	high		Gossner, M. M., Simons, N. K., Achtziger, R., Blick, T., Dorow, W. H., Dziock, F., ... & Weisser, W. W. (2015). A summary of eight traits of Coleoptera, Hemiptera, Orthoptera and Araneae, occurring in grasslands in Germany. Scientific data, 2(1), 1-9.
Coleoptera	Carabidae	7.98813	low		Gossner, M. M., Simons, N. K., Achtziger, R., Blick, T., Dorow, W. H., Dziock, F., ... & Weisser, W. W. (2015). A summary of eight traits of Coleoptera, Hemiptera, Orthoptera and Araneae, occurring in grasslands in Germany. Scientific data, 2(1), 1-9.
Coleoptera	Cerambycidae	10.9146	high		Gossner, M. M., Simons, N. K., Achtziger, R., Blick, T., Dorow, W. H., Dziock, F., ... & Weisser, W. W. (2015). A summary of eight traits of Coleoptera, Hemiptera, Orthoptera and Araneae, occurring in grasslands in Germany. Scientific data, 2(1), 1-9.
Coleoptera	Cerylonidae	2.08125	high		Gossner, M. M., Simons, N. K., Achtziger, R., Blick, T., Dorow, W. H., Dziock, F., ... & Weisser, W. W. (2015). A summary of eight traits of Coleoptera, Hemiptera, Orthoptera and Araneae, occurring in grasslands in Germany. Scientific data, 2(1), 1-9.
Coleoptera	Chrysomelidae	3.99112	high		Gossner, M. M., Simons, N. K., Achtziger, R., Blick, T., Dorow, W. H., Dziock, F., ... & Weisser, W. W. (2015). A summary of eight traits of Coleoptera, Hemiptera, Orthoptera and Araneae, occurring in grasslands in Germany. Scientific data, 2(1), 1-9.
Coleoptera	Ciidae	2.08375	high		Gossner, M. M., Simons, N. K., Achtziger, R., Blick, T., Dorow, W. H., Dziock, F., ... & Weisser, W. W. (2015). A summary of eight traits of Coleoptera, Hemiptera, Orthoptera and Araneae, occurring in grasslands in Germany. Scientific data, 2(1), 1-9.
Coleoptera	Cimberididae	4	high	+	LucidKey / ID keys of genus
Coleoptera	Cleridae	6.32692	high		Gossner, M. M., Simons, N. K., Achtziger, R., Blick, T., Dorow, W. H., Dziock, F., ... & Weisser, W. W. (2015). A summary of eight traits of Coleoptera, Hemiptera, Orthoptera and Araneae, occurring in grasslands in Germany. Scientific data, 2(1), 1-9.
Coleoptera	Coccinellidae	3.7323	high		Gossner, M. M., Simons, N. K., Achtziger, R., Blick, T., Dorow, W. H., Dziock, F., ... & Weisser, W. W. (2015). A summary of eight traits of Coleoptera, Hemiptera, Orthoptera and Araneae, occurring in grasslands in Germany. Scientific data, 2(1), 1-9.
Coleoptera	Corylophidae	1.1135	medium		Gossner, M. M., Simons, N. K., Achtziger, R., Blick, T., Dorow, W. H., Dziock, F., ... & Weisser, W. W. (2015). A summary of eight traits of Coleoptera, Hemiptera, Orthoptera and Araneae, occurring in grasslands in Germany. Scientific data, 2(1), 1-9.
Coleoptera	Curculionidae	4.38095	high		Gossner, M. M., Simons, N. K., Achtziger, R., Blick, T., Dorow, W. H., Dziock, F., ... & Weisser, W. W. (2015). A summary of eight traits of Coleoptera, Hemiptera, Orthoptera and Araneae, occurring in grasslands in Germany. Scientific data, 2(1), 1-9.
Coleoptera	Dascillidae	10.25	high		Gossner, M. M., Simons, N. K., Achtziger, R., Blick, T., Dorow, W. H., Dziock, F., ... & Weisser, W. W. (2015). A summary of eight traits of Coleoptera, Hemiptera, Orthoptera and Araneae, occurring in grasslands in Germany. Scientific data, 2(1), 1-9.
Coleoptera	Dermestidae	3.58906	medium		Gossner, M. M., Simons, N. K., Achtziger, R., Blick, T., Dorow, W. H., Dziock, F., ... & Weisser, W. W. (2015). A summary of eight traits of Coleoptera, Hemiptera, Orthoptera and Araneae, occurring in grasslands in Germany. Scientific data, 2(1), 1-9.
Coleoptera	Dytiscidae	5.73649	high		Gossner, M. M., Simons, N. K., Achtziger, R., Blick, T., Dorow, W. H., Dziock, F., ... & Weisser, W. W. (2015). A summary of eight traits of Coleoptera, Hemiptera, Orthoptera and Araneae, occurring in grasslands in Germany. Scientific data, 2(1), 1-9.
Coleoptera	Elateridae	9.43451	high		Gossner, M. M., Simons, N. K., Achtziger, R., Blick, T., Dorow, W. H., Dziock, F., ... & Weisser, W. W. (2015). A summary of eight traits of Coleoptera, Hemiptera, Orthoptera and Araneae, occurring in grasslands in Germany. Scientific data, 2(1), 1-9.
Coleoptera	Elmidae	3.225	high		Gossner, M. M., Simons, N. K., Achtziger, R., Blick, T., Dorow, W. H., Dziock, F., ... & Weisser, W. W. (2015). A summary of eight traits of Coleoptera, Hemiptera, Orthoptera and Araneae, occurring in grasslands in Germany. Scientific data, 2(1), 1-9.
Coleoptera	Endomychidae	3.99	high		Gossner, M. M., Simons, N. K., Achtziger, R., Blick, T., Dorow, W. H., Dziock, F., ... & Weisser, W. W. (2015). A summary of eight traits of Coleoptera, Hemiptera, Orthoptera and Araneae, occurring in grasslands in Germany. Scientific data, 2(1), 1-9.
Coleoptera	Erotylidae	4.24091	high		Gossner, M. M., Simons, N. K., Achtziger, R., Blick, T., Dorow, W. H., Dziock, F., ... & Weisser, W. W. (2015). A summary of eight traits of Coleoptera, Hemiptera, Orthoptera and Araneae, occurring in grasslands in Germany. Scientific data, 2(1), 1-9.
Coleoptera	Eucnemidae	4.75	high		Gossner, M. M., Simons, N. K., Achtziger, R., Blick, T., Dorow, W. H., Dziock, F., ... & Weisser, W. W. (2015). A summary of eight traits of Coleoptera, Hemiptera, Orthoptera and Araneae, occurring in grasslands in Germany. Scientific data, 2(1), 1-9.
Coleoptera	Geotrupidae	14.25	high		Gossner, M. M., Simons, N. K., Achtziger, R., Blick, T., Dorow, W. H., Dziock, F., ... & Weisser, W. W. (2015). A summary of eight traits of Coleoptera, Hemiptera, Orthoptera and Araneae, occurring in grasslands in Germany. Scientific data, 2(1), 1-9.
Coleoptera	Haliplidae	3.05	high		Gossner, M. M., Simons, N. K., Achtziger, R., Blick, T., Dorow, W. H., Dziock, F., ... & Weisser, W. W. (2015). A summary of eight traits of Coleoptera, Hemiptera, Orthoptera and Araneae, occurring in grasslands in Germany. Scientific data, 2(1), 1-9.
Coleoptera	Helophoridae	3.3375	high		Gossner, M. M., Simons, N. K., Achtziger, R., Blick, T., Dorow, W. H., Dziock, F., ... & Weisser, W. W. (2015). A summary of eight traits of Coleoptera, Hemiptera, Orthoptera and Araneae, occurring in grasslands in Germany. Scientific data, 2(1), 1-9.
Coleoptera	Hydrophilidae	3.36134	high		Gossner, M. M., Simons, N. K., Achtziger, R., Blick, T., Dorow, W. H., Dziock, F., ... & Weisser, W. W. (2015). A summary of eight traits of Coleoptera, Hemiptera, Orthoptera and Araneae, occurring in grasslands in Germany. Scientific data, 2(1), 1-9.
Coleoptera	Kateretidae	2.13889	medium		Gossner, M. M., Simons, N. K., Achtziger, R., Blick, T., Dorow, W. H., Dziock, F., ... & Weisser, W. W. (2015). A summary of eight traits of Coleoptera, Hemiptera, Orthoptera and Araneae, occurring in grasslands in Germany. Scientific data, 2(1), 1-9.
Coleoptera	Lampyridae	9	medium		Gossner, M. M., Simons, N. K., Achtziger, R., Blick, T., Dorow, W. H., Dziock, F., ... & Weisser, W. W. (2015). A summary of eight traits of Coleoptera, Hemiptera, Orthoptera and Araneae, occurring in grasslands in Germany. Scientific data, 2(1), 1-9.
Coleoptera	Latridiidae	1.77801	medium		Gossner, M. M., Simons, N. K., Achtziger, R., Blick, T., Dorow, W. H., Dziock, F., ... & Weisser, W. W. (2015). A summary of eight traits of Coleoptera, Hemiptera, Orthoptera and Araneae, occurring in grasslands in Germany. Scientific data, 2(1), 1-9.
Coleoptera	Leiodidae	2.96594	medium		Gossner, M. M., Simons, N. K., Achtziger, R., Blick, T., Dorow, W. H., Dziock, F., ... & Weisser, W. W. (2015). A summary of eight traits of Coleoptera, Hemiptera, Orthoptera and Araneae, occurring in grasslands in Germany. Scientific data, 2(1), 1-9.
Coleoptera	Lucanidae	14.9167	medium		Gossner, M. M., Simons, N. K., Achtziger, R., Blick, T., Dorow, W. H., Dziock, F., ... & Weisser, W. W. (2015). A summary of eight traits of Coleoptera, Hemiptera, Orthoptera and Araneae, occurring in grasslands in Germany. Scientific data, 2(1), 1-9.
Coleoptera	Lycidae	8.4	medium		Gossner, M. M., Simons, N. K., Achtziger, R., Blick, T., Dorow, W. H., Dziock, F., ... & Weisser, W. W. (2015). A summary of eight traits of Coleoptera, Hemiptera, Orthoptera and Araneae, occurring in grasslands in Germany. Scientific data, 2(1), 1-9.
Coleoptera	Lymexylidae	12	high	+	LucidKey / ID keys of genus
Coleoptera	Melandryidae	6.7381	high		Gossner, M. M., Simons, N. K., Achtziger, R., Blick, T., Dorow, W. H., Dziock, F., ... & Weisser, W. W. (2015). A summary of eight traits of Coleoptera, Hemiptera, Orthoptera and Araneae, occurring in grasslands in Germany. Scientific data, 2(1), 1-9.
Coleoptera	Meloidae	17.375	high		Gossner, M. M., Simons, N. K., Achtziger, R., Blick, T., Dorow, W. H., Dziock, F., ... & Weisser, W. W. (2015). A summary of eight traits of Coleoptera, Hemiptera, Orthoptera and Araneae, occurring in grasslands in Germany. Scientific data, 2(1), 1-9.
Coleoptera	Melyridae	4.55	high		Gossner, M. M., Simons, N. K., Achtziger, R., Blick, T., Dorow, W. H., Dziock, F., ... & Weisser, W. W. (2015). A summary of eight traits of Coleoptera, Hemiptera, Orthoptera and Araneae, occurring in grasslands in Germany. Scientific data, 2(1), 1-9.
Coleoptera	Monotomidae	3.04259	medium		Gossner, M. M., Simons, N. K., Achtziger, R., Blick, T., Dorow, W. H., Dziock, F., ... & Weisser, W. W. (2015). A summary of eight traits of Coleoptera, Hemiptera, Orthoptera and Araneae, occurring in grasslands in Germany. Scientific data, 2(1), 1-9.
Coleoptera	Mordellidae	5.09896	high		Gossner, M. M., Simons, N. K., Achtziger, R., Blick, T., Dorow, W. H., Dziock, F., ... & Weisser, W. W. (2015). A summary of eight traits of Coleoptera, Hemiptera, Orthoptera and Araneae, occurring in grasslands in Germany. Scientific data, 2(1), 1-9.
Coleoptera	Mycetophagidae	3.40667	medium		Gossner, M. M., Simons, N. K., Achtziger, R., Blick, T., Dorow, W. H., Dziock, F., ... & Weisser, W. W. (2015). A summary of eight traits of Coleoptera, Hemiptera, Orthoptera and Araneae, occurring in grasslands in Germany. Scientific data, 2(1), 1-9.
Coleoptera	Nitidulidae	2.67028	high		Gossner, M. M., Simons, N. K., Achtziger, R., Blick, T., Dorow, W. H., Dziock, F., ... & Weisser, W. W. (2015). A summary of eight traits of Coleoptera, Hemiptera, Orthoptera and Araneae, occurring in grasslands in Germany. Scientific data, 2(1), 1-9.
Coleoptera	Oedemeridae	9.75	medium		Gossner, M. M., Simons, N. K., Achtziger, R., Blick, T., Dorow, W. H., Dziock, F., ... & Weisser, W. W. (2015). A summary of eight traits of Coleoptera, Hemiptera, Orthoptera and Araneae, occurring in grasslands in Germany. Scientific data, 2(1), 1-9.
Coleoptera	Orsodacnidae	6.25	medium		Gossner, M. M., Simons, N. K., Achtziger, R., Blick, T., Dorow, W. H., Dziock, F., ... & Weisser, W. W. (2015). A summary of eight traits of Coleoptera, Hemiptera, Orthoptera and Araneae, occurring in grasslands in Germany. Scientific data, 2(1), 1-9.
Coleoptera	Peltidae	12	medium	+	LucidKey / ID keys of genus
Coleoptera	Phalacridae	2.29663	medium		Gossner, M. M., Simons, N. K., Achtziger, R., Blick, T., Dorow, W. H., Dziock, F., ... & Weisser, W. W. (2015). A summary of eight traits of Coleoptera, Hemiptera, Orthoptera and Araneae, occurring in grasslands in Germany. Scientific data, 2(1), 1-9.
Coleoptera	Ptinidae	3.669	medium		Gossner, M. M., Simons, N. K., Achtziger, R., Blick, T., Dorow, W. H., Dziock, F., ... & Weisser, W. W. (2015). A summary of eight traits of Coleoptera, Hemiptera, Orthoptera and Araneae, occurring in grasslands in Germany. Scientific data, 2(1), 1-9.
Coleoptera	Pyrochroidae	11.5	high		Gossner, M. M., Simons, N. K., Achtziger, R., Blick, T., Dorow, W. H., Dziock, F., ... & Weisser, W. W. (2015). A summary of eight traits of Coleoptera, Hemiptera, Orthoptera and Araneae, occurring in grasslands in Germany. Scientific data, 2(1), 1-9.
Coleoptera	Rhadalidae	5.5	medium	+	LucidKey / ID keys of genus
Coleoptera	Salpingidae	3.355	medium		Gossner, M. M., Simons, N. K., Achtziger, R., Blick, T., Dorow, W. H., Dziock, F., ... & Weisser, W. W. (2015). A summary of eight traits of Coleoptera, Hemiptera, Orthoptera and Araneae, occurring in grasslands in Germany. Scientific data, 2(1), 1-9.
Coleoptera	Scarabaeidae	7.28685	high		Gossner, M. M., Simons, N. K., Achtziger, R., Blick, T., Dorow, W. H., Dziock, F., ... & Weisser, W. W. (2015). A summary of eight traits of Coleoptera, Hemiptera, Orthoptera and Araneae, occurring in grasslands in Germany. Scientific data, 2(1), 1-9.
Coleoptera	Scirtidae	3.97917	medium		Gossner, M. M., Simons, N. K., Achtziger, R., Blick, T., Dorow, W. H., Dziock, F., ... & Weisser, W. W. (2015). A summary of eight traits of Coleoptera, Hemiptera, Orthoptera and Araneae, occurring in grasslands in Germany. Scientific data, 2(1), 1-9.
Coleoptera	Scraptiidae	3.1666	high		Gossner, M. M., Simons, N. K., Achtziger, R., Blick, T., Dorow, W. H., Dziock, F., ... & Weisser, W. W. (2015). A summary of eight traits of Coleoptera, Hemiptera, Orthoptera and Araneae, occurring in grasslands in Germany. Scientific data, 2(1), 1-9.
Coleoptera	Silphidae	11.6667	medium		Gossner, M. M., Simons, N. K., Achtziger, R., Blick, T., Dorow, W. H., Dziock, F., ... & Weisser, W. W. (2015). A summary of eight traits of Coleoptera, Hemiptera, Orthoptera and Araneae, occurring in grasslands in Germany. Scientific data, 2(1), 1-9.
Coleoptera	Silvanidae	2.85625	medium		Gossner, M. M., Simons, N. K., Achtziger, R., Blick, T., Dorow, W. H., Dziock, F., ... & Weisser, W. W. (2015). A summary of eight traits of Coleoptera, Hemiptera, Orthoptera and Araneae, occurring in grasslands in Germany. Scientific data, 2(1), 1-9.
Coleoptera	Sphindidae	1.9	medium		Gossner, M. M., Simons, N. K., Achtziger, R., Blick, T., Dorow, W. H., Dziock, F., ... & Weisser, W. W. (2015). A summary of eight traits of Coleoptera, Hemiptera, Orthoptera and Araneae, occurring in grasslands in Germany. Scientific data, 2(1), 1-9.
Coleoptera	Staphylinidae	4.06088	high		Gossner, M. M., Simons, N. K., Achtziger, R., Blick, T., Dorow, W. H., Dziock, F., ... & Weisser, W. W. (2015). A summary of eight traits of Coleoptera, Hemiptera, Orthoptera and Araneae, occurring in grasslands in Germany. Scientific data, 2(1), 1-9.
Coleoptera	Tenebrionidae	7.51458	medium		Gossner, M. M., Simons, N. K., Achtziger, R., Blick, T., Dorow, W. H., Dziock, F., ... & Weisser, W. W. (2015). A summary of eight traits of Coleoptera, Hemiptera, Orthoptera and Araneae, occurring in grasslands in Germany. Scientific data, 2(1), 1-9.
Coleoptera	Tetratomidae	4.41667	medium		Gossner, M. M., Simons, N. K., Achtziger, R., Blick, T., Dorow, W. H., Dziock, F., ... & Weisser, W. W. (2015). A summary of eight traits of Coleoptera, Hemiptera, Orthoptera and Araneae, occurring in grasslands in Germany. Scientific data, 2(1), 1-9.
Coleoptera	Throscidae	3	medium		Gossner, M. M., Simons, N. K., Achtziger, R., Blick, T., Dorow, W. H., Dziock, F., ... & Weisser, W. W. (2015). A summary of eight traits of Coleoptera, Hemiptera, Orthoptera and Araneae, occurring in grasslands in Germany. Scientific data, 2(1), 1-9.
Coleoptera	Trogossitidae	6	medium		Gossner, M. M., Simons, N. K., Achtziger, R., Blick, T., Dorow, W. H., Dziock, F., ... & Weisser, W. W. (2015). A summary of eight traits of Coleoptera, Hemiptera, Orthoptera and Araneae, occurring in grasslands in Germany. Scientific data, 2(1), 1-9.
Dermaptera	Forficulidae	2	low	+	LucidKey / ID keys of genus
Diptera	Acartophthalmidae	1.5	medium		Watson, L., and Dallwitz, M.J. 2003 onwards. Insects of Britain and Ireland: the families of Diptera.
Diptera	Acroceridae	4	high	+	LucidKey / ID keys of genus
Diptera	Agromyzidae	1.11443	high		Ulrich, W., & Szpila, K. (2008). Body size distributions of eastern European Diptera. Pol. J. Ecol, 56(4), 557-568.
Diptera	Anisopodidae	6	medium		Ulrich, W., & Szpila, K. (2008). Body size distributions of eastern European Diptera. Pol. J. Ecol, 56(4), 557-568.
Diptera	Anthomyiidae	5.8	high		Edde, P. A. (2021). Field crop arthropod pests of economic importance. Academic Press.
Diptera	Anthomyzidae	2	low		Watson, L., and Dallwitz, M.J. 2003 onwards. Insects of Britain and Ireland: the families of Diptera
Diptera	Asilidae	5.652	high		Ulrich, W., & Szpila, K. (2008). Body size distributions of eastern European Diptera. Pol. J. Ecol, 56(4), 557-568.
Diptera	Atelestidae	2.5	medium		Carles-Tolrá, M. (2008). Nemedina acutiformis sp. n.: a new atelestid species from Spain, with a key of known extant species (Diptera: Atelestidae). Boletín de la Sociedad Entomológica Aragonesa, 42(1), 37-39.
Diptera	Athericidae	30	medium		Sarremejane, R., Cid, N., Stubbington, R. et al. DISPERSE, a trait database to assess the dispersal potential of European aquatic macroinvertebrates. Sci Data 7, 386 (2020).
Diptera	Aulacigastridae	2.5	medium		Watson, L., and Dallwitz, M.J. 2003 onwards. Insects of Britain and Ireland: the families of Diptera
Diptera	Bibionidae	8	high		Ulrich, W., & Szpila, K. (2008). Body size distributions of eastern European Diptera. Pol. J. Ecol, 56(4), 557-568.
Diptera	Bolitophilidae	2.03627	high		Ulrich, W., & Szpila, K. (2008). Body size distributions of eastern European Diptera. Pol. J. Ecol, 56(4), 557-568.
Diptera	Bombyliidae	5.652	high		Ulrich, W., & Szpila, K. (2008). Body size distributions of eastern European Diptera. Pol. J. Ecol, 56(4), 557-568.
Diptera	Brachystomatidae	3.5	medium		Shamshev, I. V., Sinclair, B. J., & Khruleva, O. A. (2020). The empidoid flies (Diptera: Empidoidea, exclusive of Dolichopodidae) of the Russian Arctic islands and Svalbard Archipelago. Zootaxa, 4848(1), 1-75.
Diptera	Calliphoridae	2.882	high		Ulrich, W., & Szpila, K. (2008). Body size distributions of eastern European Diptera. Pol. J. Ecol, 56(4), 557-568.
Diptera	Carnidae	1.5	low		Watson, L., and Dallwitz, M.J. 2003 onwards. Insects of Britain and Ireland: the families of Diptera
Diptera	Cecidomyiidae	2.03627	high		Ulrich, W., & Szpila, K. (2008). Body size distributions of eastern European Diptera. Pol. J. Ecol, 56(4), 557-568.
Diptera	Ceratopogonidae	1.38198	medium		Ulrich, W., & Szpila, K. (2008). Body size distributions of eastern European Diptera. Pol. J. Ecol, 56(4), 557-568.
Diptera	Chamaemyiidae	1.25748	high		Ulrich, W., & Szpila, K. (2008). Body size distributions of eastern European Diptera. Pol. J. Ecol, 56(4), 557-568.
Diptera	Chaoboridae	6	medium		Ulrich, W., & Szpila, K. (2008). Body size distributions of eastern European Diptera. Pol. J. Ecol, 56(4), 557-568.
Diptera	Chironomidae	1.38198	high		Ulrich, W., & Szpila, K. (2008). Body size distributions of eastern European Diptera. Pol. J. Ecol, 56(4), 557-568.
Diptera	Chloropidae	1.52617	high		Ulrich, W., & Szpila, K. (2008). Body size distributions of eastern European Diptera. Pol. J. Ecol, 56(4), 557-568.
Diptera	Chyromyidae	1.5	medium		Glime, J.M. (2017) "Terrestrial Insects: Holometabola - Diptera Brachycera." Chapters 12-20
Diptera	Clusiidae	1.11443	high		Ulrich, W., & Szpila, K. (2008). Body size distributions of eastern European Diptera. Pol. J. Ecol, 56(4), 557-568.
Diptera	Conopidae	10	high		Glime, J.M. (2017) "Terrestrial Insects: Holometabola - Diptera Brachycera." Chapters 12-20
Diptera	Culicidae	6	high		Saari, S., Näreaho, A., & Nikander, S. (2018). Canine parasites and parasitic diseases. Academic press.
Diptera	Cylindrotomidae	13	medium		Oosterbroek, P. (2019). Catalogue of the Craneflies of the World (CCW).
Diptera	Diadocidiidae	4	medium		Falaschi, R. L., & Amorim, D. D. S. (2013). Catalogue of the type-specimens of Bolitophilidae, Diadocidiidae and Ditomyiidae (Diptera, Bibionomorpha) in the Natural History Museum, London. Revista Brasileira de Entomologia, 57, 119-128.
Diptera	Diastatidae	4.5	high	+	LucidKey / ID keys of genus
Diptera	Ditomyiidae	7.5	medium		Ulrich, W., & Szpila, K. (2008). Body size distributions of eastern European Diptera. Pol. J. Ecol, 56(4), 557-568.
Diptera	Dixidae	5	medium		Ulrich, W., & Szpila, K. (2008). Body size distributions of eastern European Diptera. Pol. J. Ecol, 56(4), 557-568.
Diptera	Dolichopodidae	8	medium		Sarremejane, R., Cid, N., Stubbington, R. et al. DISPERSE, a trait database to assess the dispersal potential of European aquatic macroinvertebrates. Sci Data 7, 386 (2020).
Diptera	Drosophilidae	1.1039	high		Ulrich, W., & Szpila, K. (2008). Body size distributions of eastern European Diptera. Pol. J. Ecol, 56(4), 557-568.
Diptera	Dryomyzidae	8	medium		Ulrich, W., & Szpila, K. (2008). Body size distributions of eastern European Diptera. Pol. J. Ecol, 56(4), 557-568.
Diptera	Empididae	8	medium		Sarremejane, R., Cid, N., Stubbington, R. et al. DISPERSE, a trait database to assess the dispersal potential of European aquatic macroinvertebrates. Sci Data 7, 386 (2020).
Diptera	Ephydridae	10	medium		Sarremejane, R., Cid, N., Stubbington, R. et al. DISPERSE, a trait database to assess the dispersal potential of European aquatic macroinvertebrates. Sci Data 7, 386 (2020).
Diptera	Fanniidae	2.5938	high		Ulrich, W., & Szpila, K. (2008). Body size distributions of eastern European Diptera. Pol. J. Ecol, 56(4), 557-568.
Diptera	Heleomyzidae	1.37425	high		Ulrich, W., & Szpila, K. (2008). Body size distributions of eastern European Diptera. Pol. J. Ecol, 56(4), 557-568.
Diptera	Hippoboscidae	6	high		Ulrich, W., & Szpila, K. (2008). Body size distributions of eastern European Diptera. Pol. J. Ecol, 56(4), 557-568.
Diptera	Hybotidae	1.81085	high		Ulrich, W., & Szpila, K. (2008). Body size distributions of eastern European Diptera. Pol. J. Ecol, 56(4), 557-568.
Diptera	Iteaphila-group	2	high	+	LucidKey / ID keys of genus
Diptera	Keroplatidae	5.5	high		Ševčík, J., Mantič, M., & Blagoderov, V. (2015). Two new genera of Keroplatidae (Diptera), with an updated key to the World genera of Keroplatini. Acta Entomologica Musei Nationalis Pragae, 55(1), 387-399.
Diptera	Lauxaniidae	1.25748	high		Ulrich, W., & Szpila, K. (2008). Body size distributions of eastern European Diptera. Pol. J. Ecol, 56(4), 557-568.
Diptera	Limoniidae	5.48254	high		Ulrich, W., & Szpila, K. (2008). Body size distributions of eastern European Diptera. Pol. J. Ecol, 56(4), 557-568.
Diptera	Lonchaeidae	4	high		Ulrich, W., & Szpila, K. (2008). Body size distributions of eastern European Diptera. Pol. J. Ecol, 56(4), 557-568.
Diptera	Lonchopteridae	3	high		Ulrich, W., & Szpila, K. (2008). Body size distributions of eastern European Diptera. Pol. J. Ecol, 56(4), 557-568.
Diptera	Megamerinidae	5	high	+	LucidKey / ID keys of genus
Diptera	Micropezidae	11	high		SUMNER, D. P. Biogeography, population dynamics and status of Micropeza lateralis Meigen, 1826 (Diptera, Micropezidae) in Europe.
Diptera	Milichiidae	1.52617	high		Ulrich, W., & Szpila, K. (2008). Body size distributions of eastern European Diptera. Pol. J. Ecol, 56(4), 557-568.
Diptera	Muscidae	2.5938	high		Ulrich, W., & Szpila, K. (2008). Body size distributions of eastern European Diptera. Pol. J. Ecol, 56(4), 557-568.
Diptera	Mycetophilidae	2.03627	medium		LucidKey / ID keys of genus
Diptera	Opomyzidae	1.11443	high		Ulrich, W., & Szpila, K. (2008). Body size distributions of eastern European Diptera. Pol. J. Ecol, 56(4), 557-568.
Diptera	Pallopteridae	4.5	high		Ulrich, W., & Szpila, K. (2008). Body size distributions of eastern European Diptera. Pol. J. Ecol, 56(4), 557-568.
Diptera	Pediciidae	10.5	medium		Ulrich, W., & Szpila, K. (2008). Body size distributions of eastern European Diptera. Pol. J. Ecol, 56(4), 557-568.
Diptera	Phoridae	0.891697	high		Ulrich, W., & Szpila, K. (2008). Body size distributions of eastern European Diptera. Pol. J. Ecol, 56(4), 557-568.
Diptera	Piophilidae	3	high		LucidKey / ID keys of genus
Diptera	Pipunculidae	3.38172	high		Ulrich, W., & Szpila, K. (2008). Body size distributions of eastern European Diptera. Pol. J. Ecol, 56(4), 557-568.
Diptera	Platypezidae	3	high		Tkoč, M., & Roháček, J. (2014). Diversity, distribution and biology of Romanian flat-footed flies (Diptera, Opetiidae and Platypezidae) with taxonomic notes on Callomyia saibhira Chandler. ZooKeys, (459), 95.
Diptera	Platystomatidae	6	medium	+	LucidKey / ID keys of genus
Diptera	Polleniidae	7	medium	+	LucidKey / ID keys of genus
Diptera	Pseudopomyzidae	3	medium	+	LucidKey / ID keys of genus
Diptera	Psilidae	7	medium	+	LucidKey / ID keys of genus
Diptera	Psychodidae	2.5	low		Jaume-Schinkel, S., Morelli, A., Kvifte, G. M., & Mengual, X. (2022). What’s inside the hole? A review of European dendrolimnetic moth flies (Diptera: Psychodidae: Psychodinae). Diversity, 14(7), 532.
Diptera	Ptychopteridae	13	high		Stubbs, A. E. (1992). Provisional atlas of the long-palped craneflies (Diptera: Tipulinae) of Great Britain and Ireland. Biological Records Centre Institute of Terrestrial Ecology.
Diptera	Rhagionidae	3.79146	medium		Ulrich, W., & Szpila, K. (2008). Body size distributions of eastern European Diptera. Pol. J. Ecol, 56(4), 557-568.
Diptera	Rhiniidae	7	medium	+	LucidKey / ID keys of genus
Diptera	Rhinophoridae	2.882	medium		Ulrich, W., & Szpila, K. (2008). Body size distributions of eastern European Diptera. Pol. J. Ecol, 56(4), 557-568.
Diptera	Sarcophagidae	2.882	high		Ulrich, W., & Szpila, K. (2008). Body size distributions of eastern European Diptera. Pol. J. Ecol, 56(4), 557-568.
Diptera	Scathophagidae	2.5938	medium		Ulrich, W., & Szpila, K. (2008). Body size distributions of eastern European Diptera. Pol. J. Ecol, 56(4), 557-568.
Diptera	Scatopsidae	3	medium		Ulrich, W., & Szpila, K. (2008). Body size distributions of eastern European Diptera. Pol. J. Ecol, 56(4), 557-568.
Diptera	Scenopinidae	6	medium	+	LucidKey / ID keys of genus
Diptera	Sciaridae	2.03627	high		Ulrich, W., & Szpila, K. (2008). Body size distributions of eastern European Diptera. Pol. J. Ecol, 56(4), 557-568.
Diptera	Sciomyzidae	5	medium		Ulrich, W., & Szpila, K. (2008). Body size distributions of eastern European Diptera. Pol. J. Ecol, 56(4), 557-568.
Diptera	Sepsidae	2.07436	medium		Ulrich, W., & Szpila, K. (2008). Body size distributions of eastern European Diptera. Pol. J. Ecol, 56(4), 557-568.
Diptera	Simuliidae	1.38198	medium		Ulrich, W., & Szpila, K. (2008). Body size distributions of eastern European Diptera. Pol. J. Ecol, 56(4), 557-568.
Diptera	Sphaeroceridae	1.37425	medium		Ulrich, W., & Szpila, K. (2008). Body size distributions of eastern European Diptera. Pol. J. Ecol, 56(4), 557-568.
Diptera	Stratiomyidae	20	medium		Sarremejane, R., Cid, N., Stubbington, R. et al. DISPERSE, a trait database to assess the dispersal potential of European aquatic macroinvertebrates. Sci Data 7, 386 (2020).
Diptera	Syrphidae	3.38172	high		Ulrich, W., & Szpila, K. (2008). Body size distributions of eastern European Diptera. Pol. J. Ecol, 56(4), 557-568.
Diptera	Tabanidae	3.79146	high		Ulrich, W., & Szpila, K. (2008). Body size distributions of eastern European Diptera. Pol. J. Ecol, 56(4), 557-568.
Diptera	Tachinidae	2.882	high		Ulrich, W., & Szpila, K. (2008). Body size distributions of eastern European Diptera. Pol. J. Ecol, 56(4), 557-568.
Diptera	Tephritidae	5.4	medium		Ulrich, W., & Szpila, K. (2008). Body size distributions of eastern European Diptera. Pol. J. Ecol, 56(4), 557-568.
Diptera	Thaumaleidae	3.5	medium		Watson, L., and Dallwitz, M.J. 2003 onwards. Insects of Britain and Ireland: the families of Diptera.
Diptera	Therevidae	10.5	high		FALCK, M. (2011). The stiletto flies (Diptera, Therevidae) of Norway. Norwegian journal of entomology, 58, 131-163.
Diptera	Tipulidae	5.48254	medium		Ulrich, W., & Szpila, K. (2008). Body size distributions of eastern European Diptera. Pol. J. Ecol, 56(4), 557-568.
Diptera	Trichoceridae	11	medium		Watson, L., and Dallwitz, M.J. 2003 onwards. Insects of Britain and Ireland: the families of Diptera.
Diptera	Ulidiidae	5.5	high		Glime, J.M. (2017) "Terrestrial Insects: Holometabola - Diptera Brachycera."
Ephemeroptera	Baetidae	7.7	low		Pohe, S. R., Winterbourn, M. J., Goldstien, S. J., & Harding, J. S. (2018). Distribution, body size, genetic structure and conservation of Siphlaenigma janae (Insecta: Ephemeroptera). New Zealand journal of zoology, 45(2), 154-170.
Ephemeroptera	Ephemeridae	18	high	+	LucidKey / ID keys of genus
Ephemeroptera	Heptageniidae	12	medium		Sarremejane, R., Cid, N., Stubbington, R. et al. DISPERSE, a trait database to assess the dispersal potential of European aquatic macroinvertebrates. Sci Data 7, 386 (2020).
Ephemeroptera	Leptophlebiidae	7	medium		Sarremejane, R., Cid, N., Stubbington, R. et al. DISPERSE, a trait database to assess the dispersal potential of European aquatic macroinvertebrates. Sci Data 7, 386 (2020).
Hemiptera	Acanthosomatidae	9.38333	high		expert opinion
Hemiptera	Adelgidae	1.5	low		Favret C, Havill NP, Miller GL, Sano M, Victor B (2015) Catalog of the adelgids of the world (Hemiptera, Adelgidae). ZooKeys 534: 35-54.
Hemiptera	Aleyrodidae	1	low		Edde, P. A. (2022). 4—Arthropod pests of cotton (Gossypium hirsutum L.). Field Crop Arthropod Pests of Economic Importance, 208-274.
Hemiptera	Alydidae	11.2125	high		Gossner, M. M., Simons, N. K., Achtziger, R., Blick, T., Dorow, W. H., Dziock, F., ... & Weisser, W. W. (2015). A summary of eight traits of Coleoptera, Hemiptera, Orthoptera and Araneae, occurring in grasslands in Germany. Scientific data, 2(1), 1-9.
Hemiptera	Anthocoridae	2.85368	high		Gossner, M. M., Simons, N. K., Achtziger, R., Blick, T., Dorow, W. H., Dziock, F., ... & Weisser, W. W. (2015). A summary of eight traits of Coleoptera, Hemiptera, Orthoptera and Araneae, occurring in grasslands in Germany. Scientific data, 2(1), 1-9.
Hemiptera	Aphalaridae	2	low		Cho, G., Malenovský, I., & Lee, S. (2019). Higher‐level molecular phylogeny of jumping plant lice (Hemiptera: Sternorrhyncha: Psylloidea). Systematic Entomology, 44(3), 638-651.
Hemiptera	Aphididae	2	low		Kim, H. et al. (2011). Macroevolutionary Patterns in the Aphidini Aphids (Hemiptera: Aphididae): Diversification, Host Association, and Biogeographic Origins. PLoS ONE 6(9): e24749
Hemiptera	Aphrophoridae	6.36587	high		Gossner, M. M., Simons, N. K., Achtziger, R., Blick, T., Dorow, W. H., Dziock, F., ... & Weisser, W. W. (2015). A summary of eight traits of Coleoptera, Hemiptera, Orthoptera and Araneae, occurring in grasslands in Germany. Scientific data, 2(1), 1-9.
Hemiptera	Aradidae	6.65806	low		Gossner, M. M., Simons, N. K., Achtziger, R., Blick, T., Dorow, W. H., Dziock, F., ... & Weisser, W. W. (2015). A summary of eight traits of Coleoptera, Hemiptera, Orthoptera and Araneae, occurring in grasslands in Germany. Scientific data, 2(1), 1-9.
Hemiptera	Artheneidae	3.5	low		Seed Bugs and their allies (Hemiptera: Heteroptera: Lygaeoidea) of the Canadian Prairie Provinces
Hemiptera	Berytidae	6.2869	high		Gossner, M. M., Simons, N. K., Achtziger, R., Blick, T., Dorow, W. H., Dziock, F., ... & Weisser, W. W. (2015). A summary of eight traits of Coleoptera, Hemiptera, Orthoptera and Araneae, occurring in grasslands in Germany. Scientific data, 2(1), 1-9.
Hemiptera	Blissidae	6	medium		Kuechler, S. M., Renz, P., Dettner, K., & Kehl, S. (2012). Diversity of symbiotic organs and bacterial endosymbionts of lygaeoid bugs of the families Blissidae and Lygaeidae (Hemiptera: Heteroptera: Lygaeoidea). Applied and environmental microbiology, 78(8), 2648-2659.
Hemiptera	Cercopidae	9.1	medium		Gossner, M. M., Simons, N. K., Achtziger, R., Blick, T., Dorow, W. H., Dziock, F., ... & Weisser, W. W. (2015). A summary of eight traits of Coleoptera, Hemiptera, Orthoptera and Araneae, occurring in grasslands in Germany. Scientific data, 2(1), 1-9.
Hemiptera	Cicadellidae	4.07825	high		Gossner, M. M., Simons, N. K., Achtziger, R., Blick, T., Dorow, W. H., Dziock, F., ... & Weisser, W. W. (2015). A summary of eight traits of Coleoptera, Hemiptera, Orthoptera and Araneae, occurring in grasslands in Germany. Scientific data, 2(1), 1-9.
Hemiptera	Cixiidae	5.96329	high		Gossner, M. M., Simons, N. K., Achtziger, R., Blick, T., Dorow, W. H., Dziock, F., ... & Weisser, W. W. (2015). A summary of eight traits of Coleoptera, Hemiptera, Orthoptera and Araneae, occurring in grasslands in Germany. Scientific data, 2(1), 1-9.
Hemiptera	Coreidae	9.39318	high		Gossner, M. M., Simons, N. K., Achtziger, R., Blick, T., Dorow, W. H., Dziock, F., ... & Weisser, W. W. (2015). A summary of eight traits of Coleoptera, Hemiptera, Orthoptera and Araneae, occurring in grasslands in Germany. Scientific data, 2(1), 1-9.
Hemiptera	Corixidae	6.68889	medium		Gossner, M. M., Simons, N. K., Achtziger, R., Blick, T., Dorow, W. H., Dziock, F., ... & Weisser, W. W. (2015). A summary of eight traits of Coleoptera, Hemiptera, Orthoptera and Araneae, occurring in grasslands in Germany. Scientific data, 2(1), 1-9.
Hemiptera	Cydnidae	6.21579	low		Gossner, M. M., Simons, N. K., Achtziger, R., Blick, T., Dorow, W. H., Dziock, F., ... & Weisser, W. W. (2015). A summary of eight traits of Coleoptera, Hemiptera, Orthoptera and Araneae, occurring in grasslands in Germany. Scientific data, 2(1), 1-9.
Hemiptera	Cymidae	3.75	high		Gossner, M. M., Simons, N. K., Achtziger, R., Blick, T., Dorow, W. H., Dziock, F., ... & Weisser, W. W. (2015). A summary of eight traits of Coleoptera, Hemiptera, Orthoptera and Araneae, occurring in grasslands in Germany. Scientific data, 2(1), 1-9.
Hemiptera	Delphacidae	3.24985	medium		Gossner, M. M., Simons, N. K., Achtziger, R., Blick, T., Dorow, W. H., Dziock, F., ... & Weisser, W. W. (2015). A summary of eight traits of Coleoptera, Hemiptera, Orthoptera and Araneae, occurring in grasslands in Germany. Scientific data, 2(1), 1-9.
Hemiptera	Heterogastridae	6	medium	+	LucidKey / ID keys of genus
Hemiptera	Issidae	6.075	high		Gossner, M. M., Simons, N. K., Achtziger, R., Blick, T., Dorow, W. H., Dziock, F., ... & Weisser, W. W. (2015). A summary of eight traits of Coleoptera, Hemiptera, Orthoptera and Araneae, occurring in grasslands in Germany. Scientific data, 2(1), 1-9.
Hemiptera	Liviidae	2	low		Hodkinson, I. D., & White, I. M. (1979). Homoptera Psylloidea. Homoptera Psylloidea., 2(5 (a)).
Hemiptera	Lygaeidae	4.6668	high		Gossner, M. M., Simons, N. K., Achtziger, R., Blick, T., Dorow, W. H., Dziock, F., ... & Weisser, W. W. (2015). A summary of eight traits of Coleoptera, Hemiptera, Orthoptera and Araneae, occurring in grasslands in Germany. Scientific data, 2(1), 1-9.
Hemiptera	Microphysidae	1.75556	medium		Gossner, M. M., Simons, N. K., Achtziger, R., Blick, T., Dorow, W. H., Dziock, F., ... & Weisser, W. W. (2015). A summary of eight traits of Coleoptera, Hemiptera, Orthoptera and Araneae, occurring in grasslands in Germany. Scientific data, 2(1), 1-9.
Hemiptera	Miridae	5.05887	high		Gossner, M. M., Simons, N. K., Achtziger, R., Blick, T., Dorow, W. H., Dziock, F., ... & Weisser, W. W. (2015). A summary of eight traits of Coleoptera, Hemiptera, Orthoptera and Araneae, occurring in grasslands in Germany. Scientific data, 2(1), 1-9.
Hemiptera	Nabidae	7.64118	medium		Gossner, M. M., Simons, N. K., Achtziger, R., Blick, T., Dorow, W. H., Dziock, F., ... & Weisser, W. W. (2015). A summary of eight traits of Coleoptera, Hemiptera, Orthoptera and Araneae, occurring in grasslands in Germany. Scientific data, 2(1), 1-9.
Hemiptera	Oxycarenidae	3	medium	+	LucidKey / ID keys of genus
Hemiptera	Pentatomidae	9.06608	high		Gossner, M. M., Simons, N. K., Achtziger, R., Blick, T., Dorow, W. H., Dziock, F., ... & Weisser, W. W. (2015). A summary of eight traits of Coleoptera, Hemiptera, Orthoptera and Araneae, occurring in grasslands in Germany. Scientific data, 2(1), 1-9.
Hemiptera	Piesmatidae	2.64286	medium		Gossner, M. M., Simons, N. K., Achtziger, R., Blick, T., Dorow, W. H., Dziock, F., ... & Weisser, W. W. (2015). A summary of eight traits of Coleoptera, Hemiptera, Orthoptera and Araneae, occurring in grasslands in Germany. Scientific data, 2(1), 1-9.
Hemiptera	Plataspidae	5	high		Gossner, M. M., Simons, N. K., Achtziger, R., Blick, T., Dorow, W. H., Dziock, F., ... & Weisser, W. W. (2015). A summary of eight traits of Coleoptera, Hemiptera, Orthoptera and Araneae, occurring in grasslands in Germany. Scientific data, 2(1), 1-9.
Hemiptera	Pseudococcidae	3	low		Kaydan, M. B., Kozár, F., & Hodgson, C. (2015). A review of the phylogeny of Palaearctic mealybugs (Hemiptera: Coccoidea: Pseudococcidae). Arthropod Systematics & Phylogeny, 73, 175-195.
Hemiptera	Psyllidae	3	low		Hodkinson, I. D., & White, I. M. (1979). Homoptera Psylloidea. Homoptera Psylloidea., 2(5 (a)).
Hemiptera	Pyrrhocoridae	8.5	medium		Gossner, M. M., Simons, N. K., Achtziger, R., Blick, T., Dorow, W. H., Dziock, F., ... & Weisser, W. W. (2015). A summary of eight traits of Coleoptera, Hemiptera, Orthoptera and Araneae, occurring in grasslands in Germany. Scientific data, 2(1), 1-9.
Hemiptera	Reduviidae	9.61111	high		Gossner, M. M., Simons, N. K., Achtziger, R., Blick, T., Dorow, W. H., Dziock, F., ... & Weisser, W. W. (2015). A summary of eight traits of Coleoptera, Hemiptera, Orthoptera and Araneae, occurring in grasslands in Germany. Scientific data, 2(1), 1-9.
Hemiptera	Rhopalidae	7.50833	high		Gossner, M. M., Simons, N. K., Achtziger, R., Blick, T., Dorow, W. H., Dziock, F., ... & Weisser, W. W. (2015). A summary of eight traits of Coleoptera, Hemiptera, Orthoptera and Araneae, occurring in grasslands in Germany. Scientific data, 2(1), 1-9.
Hemiptera	Rhyparochromidae	5.2	high		Gossner, M. M., Simons, N. K., Achtziger, R., Blick, T., Dorow, W. H., Dziock, F., ... & Weisser, W. W. (2015). A summary of eight traits of Coleoptera, Hemiptera, Orthoptera and Araneae, occurring in grasslands in Germany. Scientific data, 2(1), 1-9.
Hemiptera	Scutelleridae	8.73333	medium		Gossner, M. M., Simons, N. K., Achtziger, R., Blick, T., Dorow, W. H., Dziock, F., ... & Weisser, W. W. (2015). A summary of eight traits of Coleoptera, Hemiptera, Orthoptera and Araneae, occurring in grasslands in Germany. Scientific data, 2(1), 1-9.
Hemiptera	Stenocephalidae	11.4333	medium		Gossner, M. M., Simons, N. K., Achtziger, R., Blick, T., Dorow, W. H., Dziock, F., ... & Weisser, W. W. (2015). A summary of eight traits of Coleoptera, Hemiptera, Orthoptera and Araneae, occurring in grasslands in Germany. Scientific data, 2(1), 1-9.
Hemiptera	Tettigometridae	4.65893	low		Gossner, M. M., Simons, N. K., Achtziger, R., Blick, T., Dorow, W. H., Dziock, F., ... & Weisser, W. W. (2015). A summary of eight traits of Coleoptera, Hemiptera, Orthoptera and Araneae, occurring in grasslands in Germany. Scientific data, 2(1), 1-9.
Hemiptera	Tingidae	3.07014	low		Gossner, M. M., Simons, N. K., Achtziger, R., Blick, T., Dorow, W. H., Dziock, F., ... & Weisser, W. W. (2015). A summary of eight traits of Coleoptera, Hemiptera, Orthoptera and Araneae, occurring in grasslands in Germany. Scientific data, 2(1), 1-9.
Hemiptera	Triozidae	2.5	low		Hodkinson, I. D., & White, I. M. (1979). Homoptera Psylloidea. Homoptera Psylloidea., 2(5 (a)).
Hymenoptera	Ampulicidae	9	high		Ghaderipour, Z., Khayrandish, M., Madjdzadeh, S. M., & Ebrahimi, E. (2020). First record of one genus and two species of cockroach wasps (Hymenoptera: Apoidea: Ampulicidae: Dolichurinae) from Iran. Journal of Entomological Society of Iran, 40(2), 111-122.
Hymenoptera	Andrenidae	10.5	medium		Watson, L., and Dallwitz, M.J. 2003 onwards. Insects of Britain and Ireland: the families of Hymenoptera
Hymenoptera	Aphelinidae	1	medium		Pitkin, B. R. (2004). Universal Chalcidoidea Database-a key to the families of Chalcidoidea and Mymaromatoidea. The Natural History Museum in London. Internet link: http://www. nhm. ac. uk/researchcuration/research/projects/chalcidoids/mymaridae. html.
Hymenoptera	Apidae	6	high		Engel, M. S., Rasmussen, C., Ayala, R., & de Oliveira, F. F. (2023). ﻿ Stingless bee classification and biology (Hymenoptera, Apidae): a review, with an updated key to genera and subgenera. ZooKeys, 1172, 239.
Hymenoptera	Argidae	9.5	high		Watson, L., and Dallwitz, M.J. 2003 onwards. Insects of Britain and Ireland: the families of Hymenoptera
Hymenoptera	Astatidae	5	medium	+	LucidKey / ID keys of genus
Hymenoptera	Bembicidae	7.5	high	+	LucidKey / ID keys of genus
Hymenoptera	Bethylidae	4	low		Hymenoptera of the world: an identification guide to families,Goulet H., Huber J., eds. 1993.
Hymenoptera	Braconidae	5	low		Hymenoptera of the world: an identification guide to families,Goulet H., Huber J., eds. 1993.
Hymenoptera	Cephidae	10	high		Lacourt, J., 2020. Hymenoptera of Europe 2. Sawflies of Europe. NAP Editions, Verrières-le-Buisson.
Hymenoptera	Ceraphronidae	1.5	medium		Hymenoptera of the world: an identification guide to families,Goulet H., Huber J., eds. 1993.
Hymenoptera	Chalcididae	6	high		Pitkin, B. R. (2004). Universal Chalcidoidea Database-a key to the families of Chalcidoidea and Mymaromatoidea. The Natural History Museum in London. Internet link: http://www. nhm. ac. uk/researchcuration/research/projects/chalcidoids/mymaridae. html.
Hymenoptera	Chrysididae	6	high		Paukkunen, J., Berg, A., Soon, V., Ødegaard, F., & Rosa, P. (2015). An illustrated key to the cuckoo wasps (Hymenoptera, Chrysididae) of the Nordic and Baltic countries, with description of a new species. ZooKeys, (548), 1.
Hymenoptera	Cimbicidae	10	high		Lacourt, J., 2020. Hymenoptera of Europe 2. Sawflies of Europe. NAP Editions, Verrières-le-Buisson.
Hymenoptera	Colletidae	10	high	+	Ferrari, R. R., & Packer, L. (2021). Morphological phylogeny and review of the generic classification of Colletinae (Hymenoptera: Colletidae). Zoological Journal of the Linnean Society, 193(1), 199-216.
Hymenoptera	Crabronidae	8.2	high	+	LucidKey / ID keys of genus
Hymenoptera	Cynipidae	5	medium		Watson, L., and Dallwitz, M.J. 2003 onwards. Insects of Britain and Ireland: the families of Hymenoptera
Hymenoptera	Diapriidae	4	medium		Watson, L., and Dallwitz, M.J. 2003 onwards. Insects of Britain and Ireland: the families of Hymenoptera
Hymenoptera	Diprionidae	7.5	medium		Watson, L., and Dallwitz, M.J. 2003 onwards. Insects of Britain and Ireland: the families of Hymenoptera
Hymenoptera	Dryinidae	5	medium		Watson, L., and Dallwitz, M.J. 2003 onwards. Insects of Britain and Ireland: the families of Hymenoptera
Hymenoptera	Encyrtidae	1.8	medium	+	Watson, L., and Dallwitz, M.J. 2003 onwards. Insects of Britain and Ireland: the families of Hymenoptera
Hymenoptera	Eulophidae	3	high	+	Watson, L., and Dallwitz, M.J. 2003 onwards. Insects of Britain and Ireland: the families of Hymenoptera
Hymenoptera	Eupelmidae	3	high	+	Watson, L., and Dallwitz, M.J. 2003 onwards. Insects of Britain and Ireland: the families of Hymenoptera
Hymenoptera	Eurytomidae	3.5	low		Peter A. Edde, in Field Crop Arthropod Pests of Economic Importance, 2022
Hymenoptera	Evaniidae	7	high		Watson, L., and Dallwitz, M.J. 2003 onwards. Insects of Britain and Ireland: the families of Hymenoptera
Hymenoptera	Figitidae	4	medium		Watson, L., and Dallwitz, M.J. 2003 onwards. Insects of Britain and Ireland: the families of Hymenoptera
Hymenoptera	Formicidae	5	low		Watson, L., and Dallwitz, M.J. 2003 onwards. Insects of Britain and Ireland: the families of Hymenoptera
Hymenoptera	Gasteruptiidae	12	high	+	LucidKey / ID keys of genus
Hymenoptera	Halictidae	9	medium		Watson, L., and Dallwitz, M.J. 2003 onwards. Insects of Britain and Ireland: the families of Hymenoptera
Hymenoptera	Heloridae	4.5	medium	+	LucidKey / ID keys of genus
Hymenoptera	Heptamelidae	4.75	high	+	LucidKey / ID keys of genus
Hymenoptera	Ichneumonidae	22	high		Watson, L., and Dallwitz, M.J. 2003 onwards. Insects of Britain and Ireland: the families of Hymenoptera
Hymenoptera	Ismaridae	2.5	medium		Kim, C. J., Notton, D. G., Ødegaard, F., & Lee, J. W. (2018). Review of the palaearctic species of Ismaridae Thomson, 1858 (Hymenoptera: diaprioidea). European Journal of Taxonomy, (417).
Hymenoptera	Megachilidae	12	high		Watson, L., and Dallwitz, M.J. 2003 onwards. Insects of Britain and Ireland: the families of Hymenoptera
Hymenoptera	Megaspilidae	1.5	medium		Watson, L., and Dallwitz, M.J. 2003 onwards. Insects of Britain and Ireland: the families of Hymenoptera
Hymenoptera	Megastigmidae	2.5	medium	+	Kaplan, E. (2022). Studies on the morphology and biology of Megastigmus aculeatus (Swederus, 1795)(Hymenoptera: Megastigmidae), a new record for the fauna of Turkey. NORTH-WESTERN JOURNAL OF ZOOLOGY, 18(2), 228-231.
Hymenoptera	Melittidae	2.6	high		Melin, A., Krenn, H. W., Bowie, R. C., Beale, C. M., Manning, J. C., & Colville, J. F. (2019). The allometry of proboscis length in Melittidae (Hymenoptera: Apoidae) and an estimate of their foraging distance using museum collections. Plos one, 14(6), e0217839.
Hymenoptera	Mellinidae	12	high	+	LucidKey / ID keys of genus
Hymenoptera	Mutillidae	10.5	medium		P.Bogusch. The velvet ants (Hymenoptera: Mutillidae) of the Czech Republic and Slovakia: an identification key and annotated checklist
Hymenoptera	Mymaridae	0.7	low		Watson, L., and Dallwitz, M.J. 2003 onwards. Insects of Britain and Ireland: the families of Hymenoptera
Hymenoptera	Myrmosidae	6	low	+	LucidKey / ID keys of genus
Hymenoptera	Ormyridae	4	high		Noyes, J. S. (2003). Universal chalcidoidea database
Hymenoptera	Pamphiliidae	9	high		Lacourt, J., 2020. Hymenoptera of Europe 2. Sawflies of Europe. NAP Editions, Verrières-le-Buisson.
Hymenoptera	Pemphredonidae	7	medium	+	LucidKey / ID keys of genus
Hymenoptera	Perilampidae	3.5	high		Noyes, J. S. (2003). Universal chalcidoidea database
Hymenoptera	Philanthidae	9	medium	+	LucidKey / ID keys of genus
Hymenoptera	Platygastridae	1	low		Watson, L., and Dallwitz, M.J. 2003 onwards. Insects of Britain and Ireland: the families of Hymenoptera
Hymenoptera	Pompilidae	11	high		Watson, L., and Dallwitz, M.J. 2003 onwards. Insects of Britain and Ireland: the families of Hymenoptera
Hymenoptera	Proctotrupidae	5.5	high		Watson, L., and Dallwitz, M.J. 2003 onwards. Insects of Britain and Ireland: the families of Hymenoptera
Hymenoptera	Psenidae	6	high		Taylor, C. K., Barthélémy, C., Chi, R. C. S., & Guénard, B. (2020). Review of Psenulus species (Hymenoptera, Psenidae) in the Hong Kong SAR, with description of three new species. Journal of Hymenoptera Research, (1), 169-212.
Hymenoptera	Pteromalidae	5	high		Watson, L., and Dallwitz, M.J. 2003 onwards. Insects of Britain and Ireland: the families of Hymenoptera
Hymenoptera	Sapygidae	8	high		Kurzenko, N. V., & Gusenleitner, J. (1994). On Sapygidae from Turkey, with a key to palaearctic species of Sapyginae (Hymenoptera). na.
Hymenoptera	Siricidae	21	high		Lacourt, J., 2020. Hymenoptera of Europe 2. Sawflies of Europe. NAP Editions, Verrières-le-Buisson.
Hymenoptera	Sphecidae	15	high		Yildirim, E. (2014). Overview of the distribution and biogeography of Sphecidae in Turkey (Hymenoptera: Aculeata). Entomologie Faunistique-Faunistic Entomology.
Hymenoptera	Tenthredinidae	7	high		Watson, L., and Dallwitz, M.J. 2003 onwards. Insects of Britain and Ireland: the families of Hymenoptera
Hymenoptera	Tetracampidae	2	medium	+	LucidKey / ID keys of genus
Hymenoptera	Thynnidae	6	high	+	Agnoli, G. L. (2005). The genus Methocha in Europe: a discussion on taxonomy, distribution and likely origin of its known species and subspecies (Hymenoptera Tiphiidae Methochinae). Bulletin of Insectology, 58(1), 35-47.
Hymenoptera	Tiphiidae	9	high		Watson, L., and Dallwitz, M.J. 2003 onwards. Insects of Britain and Ireland: the families of Hymenoptera
Hymenoptera	Torymidae	3	medium		Noyes, J. S. (2003). Universal chalcidoidea database
Hymenoptera	Trichogrammatidae	0.7	medium		Noyes, J. S. (2003). Universal chalcidoidea database
Hymenoptera	Vespidae	15	high		Watson, L., and Dallwitz, M.J. 2003 onwards. Insects of Britain and Ireland: the families of Hymenoptera
Hymenoptera	Xiphydriidae	15	high	+	LucidKey / ID keys of genus
Hymenoptera	Xyelidae	3.5	medium		Watson, L., and Dallwitz, M.J. 2003 onwards. Insects of Britain and Ireland: the families of Hymenoptera
Lepidoptera	Adelidae	9.75	medium		Mangels, Jule; Blüthgen, Nico (2019): Life history traits of moths. Version 2. Biodiversity Exploratories Information System
Lepidoptera	Alucitidae	7.5	medium		Watson, L., and Dallwitz, M.J. 2003 onwards. Insects of Britain and Ireland: the families of Hymenoptera
Lepidoptera	Argyresthiidae	6	medium		Mangels, Jule; Blüthgen, Nico (2019): Life history traits of moths. Version 2. Biodiversity Exploratories Information System
Lepidoptera	Autostichidae	7	medium	+	LucidKey / ID keys of genus
Lepidoptera	Batrachedridae	9	medium		Manley, C. (2008) British Moths and Butterflies. A Photographic Guide.
Lepidoptera	Bedelliidae	5	medium		Marinalva Martins dos Santos, Marcus Alvarenga Soares, Isabel Moreira da Silva, Zaira Vieira Caldeira, Caique Menezes de Abreu, Michael Willian Rocha de Souza, Antônio Alberto da Silva, José Cola Zanuncio, Bárbara Monteiro de Castro e Castro, Life History of Bedellia somnulentella (Lepidoptera: Bedelliidae) Feeding on Ipomoea batatas (Solanales: Convolvulaceae) Leaves and Survey of Parasitoids in…
Lepidoptera	Blastobasidae	9	medium		The Moths and Butterflies of Great Britain and Ireland; Heath et al.
Lepidoptera	Bucculatricidae	4	medium		The Moths and Butterflies of Great Britain and Ireland; Heath et al.
Lepidoptera	Choreutidae	7	medium		The Moths and Butterflies of Great Britain and Ireland; Heath et al.
Lepidoptera	Coleophoridae	6	medium		Mangels, Jule; Blüthgen, Nico (2019): Life history traits of moths. Version 2. Biodiversity Exploratories Information System
Lepidoptera	Cosmopterigidae	5.6	medium		The Moths and Butterflies of Great Britain and Ireland; Heath et al.
Lepidoptera	Cossidae	15.5	high		Macrolepidoptera_Morphometrics_210721
Lepidoptera	Crambidae	12.2	medium		Mangels, Jule; Blüthgen, Nico (2019): Life history traits of moths. Version 2. Biodiversity Exploratories Information System
Lepidoptera	Depressariidae	9.5	medium		The Moths and Butterflies of Great Britain and Ireland; Heath et al.
Lepidoptera	Douglasiidae	4.5	medium		The Moths and Butterflies of Great Britain and Ireland; Heath et al.
Lepidoptera	Drepanidae	16.8	medium		expert opinion
Lepidoptera	Elachistidae	9	medium		Mangels, Jule; Blüthgen, Nico (2019): Life history traits of moths. Version 2. Biodiversity Exploratories Information System
Lepidoptera	Epermeniidae	5	medium		The Moths and Butterflies of Great Britain and Ireland; Heath et al.
Lepidoptera	Erebidae	18.53	medium		expert opinion
Lepidoptera	Eriocraniidae	5.7	medium		The Moths and Butterflies of Great Britain and Ireland; Heath et al.
Lepidoptera	Gelechiidae	6.6	medium		Mangels, Jule; Blüthgen, Nico (2019): Life history traits of moths. Version 2. Biodiversity Exploratories Information System
Lepidoptera	Geometridae	14.33	medium		expert opinion
Lepidoptera	Glyphipterigidae	6	medium		The Moths and Butterflies of Great Britain and Ireland; Heath et al.
Lepidoptera	Gracillariidae	5.5	medium		Mangels, Jule; Blüthgen, Nico (2019): Life history traits of moths. Version 2. Biodiversity Exploratories Information System
Lepidoptera	Heliozelidae	3.5	medium		The Moths and Butterflies of Great Britain and Ireland; Heath et al.
Lepidoptera	Hepialidae	13.38	high		expert opinion
Lepidoptera	Hesperiidae	16.7243	medium		Mangels, Jule; Blüthgen, Nico (2019): Life history traits of moths. Version 2. Biodiversity Exploratories Information System
Lepidoptera	Incurvariidae	5.5	medium		The Moths and Butterflies of Great Britain and Ireland; Heath et al.
Lepidoptera	Lasiocampidae	20.71	high		expert opinion
Lepidoptera	Lycaenidae	13.5747	medium		Mangels, Jule; Blüthgen, Nico (2019): Life history traits of moths. Version 2. Biodiversity Exploratories Information System
Lepidoptera	Lyonetiidae	4	medium		The Moths and Butterflies of Great Britain and Ireland; Heath et al.
Lepidoptera	Lypusidae	8.6	medium		The Moths and Butterflies of Great Britain and Ireland; Heath et al.
Lepidoptera	Micropterigidae	4	medium		The Moths and Butterflies of Great Britain and Ireland; Heath et al.
Lepidoptera	Momphidae	5.5	medium		The Moths and Butterflies of Great Britain and Ireland; Heath et al.
Lepidoptera	Nepticulidae	2.7	medium		The Moths and Butterflies of Great Britain and Ireland; Heath et al.
Lepidoptera	Noctuidae	17.01	high		expert opinion
Lepidoptera	Nolidae	11.63	medium		expert opinion
Lepidoptera	Notodontidae	20.76	medium		expert opinion
Lepidoptera	Nymphalidae	16	medium		Shirey, V., Larsen, E., Doherty, A. et al. LepTraits 1.0 A globally comprehensive dataset of butterfly traits. Sci Data 9, 382 (2022). https://doi.org/10.1038/s41597-022-01473-5
Lepidoptera	Oecophoridae	7.5	medium		Mangels, Jule; Blüthgen, Nico (2019): Life history traits of moths. Version 2. Biodiversity Exploratories Information System
Lepidoptera	Opostegidae	5.5	medium		The Moths and Butterflies of Great Britain and Ireland; Heath et al.
Lepidoptera	Papilionidae	40.7	high		The Moths and Butterflies of Great Britain and Ireland; Heath et al.
Lepidoptera	Pieridae	12	medium		LucidKey / ID keys of genus
Lepidoptera	Plutellidae	7	medium		Mangels, Jule; Blüthgen, Nico (2019): Life history traits of moths. Version 2. Biodiversity Exploratories Information System
Lepidoptera	Praydidae	7	medium		The Moths and Butterflies of Great Britain and Ireland; Heath et al.
Lepidoptera	Prodoxidae	6.8	medium		the Moths and Butterflies of Great Britain and Ireland; Heath et al.
Lepidoptera	Psychidae	7.2	medium		the Moths and Butterflies of Great Britain and Ireland; Heath et al.
Lepidoptera	Pterophoridae	11.25	medium		Mangels, Jule; Blüthgen, Nico (2019): Life history traits of moths. Version 2. Biodiversity Exploratories Information System
Lepidoptera	Pyralidae	11.5	medium		Sarremejane, R., Cid, N., Stubbington, R. et al. DISPERSE, a trait database to assess the dispersal potential of European aquatic macroinvertebrates. Sci Data 7, 386 (2020).
Lepidoptera	Riodinidae	15.75	medium		the Moths and Butterflies of Great Britain and Ireland; Heath et al.
Lepidoptera	Roeslerstammiidae	12	medium		the Moths and Butterflies of Great Britain and Ireland; Heath et al.
Lepidoptera	Saturniidae	43.3	medium		expert opinion
Lepidoptera	Schreckensteiniidae	11	medium		the Moths and Butterflies of Great Britain and Ireland; Heath et al.
Lepidoptera	Scythrididae	6.1	medium		the Moths and Butterflies of Great Britain and Ireland; Heath et al.
Lepidoptera	Scythropiidae	13	medium		the Moths and Butterflies of Great Britain and Ireland; Heath et al.
Lepidoptera	Sesiidae	11.5	medium		the Moths and Butterflies of Great Britain and Ireland; Heath et al.
Lepidoptera	Sphingidae	32.5	high		expert opinion
Lepidoptera	Stathmopodidae	6	medium		Park, K. T., Cho, S., Na, S., Shin, Y. M., & Kim, S. (2018). Genus Stathmopoda Herrich-Shäffer (Lepidoptera, Stathmopodidae) from the Korean Peninsula with two new species. Journal of Asia-Pacific Biodiversity, 11(2), 259-266.
Lepidoptera	Tineidae	8	medium		Mangels, Jule; Blüthgen, Nico (2019): Life history traits of moths. Version 2. Biodiversity Exploratories Information System
Lepidoptera	Tischeriidae	4	medium		the Moths and Butterflies of Great Britain and Ireland; Heath et al.
Lepidoptera	Tortricidae	9.1	high		Field Guide to the micro moths of Great Britain and Ireland, Sterling & Parsons, 2012
Lepidoptera	Yponomeutidae	10.3	medium		Mangels, Jule; Blüthgen, Nico (2019): Life history traits of moths. Version 2. Biodiversity Exploratories Information System
Lepidoptera	Ypsolophidae	9.25	medium		Mangels, Jule; Blüthgen, Nico (2019): Life history traits of moths. Version 2. Biodiversity Exploratories Information System
Lepidoptera	Zygaenidae	14	high		Field guide to the moths of Great Britain and Ireland - Waring, Townsend and Lewington
Mecoptera	Boreidae	5	low		Fraser, F.C. (1959) Mecoptera, Megaloptera, Neuroptera. Royal Entomological Society of London Handbook
Mecoptera	Panorpidae	11	low		Fraser, F.C. (1959) Mecoptera, Megaloptera, Neuroptera. Royal Entomological Society of London Handbook
Megaloptera	Sialidae	12	medium		Fraser, F.C. (1959) Mecoptera, Megaloptera, Neuroptera. Royal Entomological Society of London Handbook
Neuroptera	Chrysopidae	11	low		Plant, C.W. (1997) A Key to the Adults of British Lacewings and Their Allies.
Neuroptera	Coniopterygidae	3	low		Plant, C.W. (1997) A Key to the Adults of British Lacewings and Their Allies
Neuroptera	Hemerobiidae	9.5	low		Plant, C.W. (1997) A Key to the Adults of British Lacewings and Their Allies
Neuroptera	Myrmeleontidae	15	medium	+	LucidKey / ID keys of genus
Neuroptera	Osmylidae	13	low		Plant, C.W. (1997) A Key to the Adults of British Lacewings and Their Allies
Odonata	Aeshnidae	74	high		Askew, R.R. (2004, 2nd edn) The Dragonflies of Europe
Odonata	Calopterygidae	47	high		Askew, R.R. (2004, 2nd edn) The Dragonflies of Europe
Odonata	Coenagrionidae	35	high		Askew, R.R. (2004, 2nd edn) The Dragonflies of Europe
Odonata	Lestidae	40.5	high		Askew, R.R. (2004, 2nd edn) The Dragonflies of Europe
Odonata	Platycnemididae	30	high	+	LucidKey / ID keys of genus
Orthoptera	Acrididae	19	high		Gossner, M. M., Simons, N. K., Achtziger, R., Blick, T., Dorow, W. H., Dziock, F., ... & Weisser, W. W. (2015). A summary of eight traits of Coleoptera, Hemiptera, Orthoptera and Araneae, occurring in grasslands in Germany. Scientific data, 2(1), 1-9.
Orthoptera	Gryllidae	23	low		Gossner, M. M., Simons, N. K., Achtziger, R., Blick, T., Dorow, W. H., Dziock, F., ... & Weisser, W. W. (2015). A summary of eight traits of Coleoptera, Hemiptera, Orthoptera and Araneae, occurring in grasslands in Germany. Scientific data, 2(1), 1-9.
Orthoptera	Tetrigidae	9.75	medium		Gossner, M. M., Simons, N. K., Achtziger, R., Blick, T., Dorow, W. H., Dziock, F., ... & Weisser, W. W. (2015). A summary of eight traits of Coleoptera, Hemiptera, Orthoptera and Araneae, occurring in grasslands in Germany. Scientific data, 2(1), 1-9.
Orthoptera	Tettigoniidae	20.5714	high		Gossner, M. M., Simons, N. K., Achtziger, R., Blick, T., Dorow, W. H., Dziock, F., ... & Weisser, W. W. (2015). A summary of eight traits of Coleoptera, Hemiptera, Orthoptera and Araneae, occurring in grasslands in Germany. Scientific data, 2(1), 1-9.
Plecoptera	Capniidae	5.5	low		Hynes, H.B.N. (1977) Adults and Nymphs of British Stoneflies (Plecoptera)
Plecoptera	Chloroperlidae	6.5	medium		Hynes, H.B.N. (1977) Adults and Nymphs of British Stoneflies (Plecoptera)
Plecoptera	Leuctridae	6.3	medium		Kimmins, D.E. (1950) Plecoptera. Royal Entomological Society of London Handbook 1
Plecoptera	Nemouridae	7.1	medium		Kimmins, D.E. (1950) Plecoptera. Royal Entomological Society of London Handbook 2
Plecoptera	Perlodidae	13	medium		Kondratieff B.C., Baumann R.W. (2000-2014) Stoneflies of the United States
Plecoptera	Taeniopterygidae	7	medium		Kimmins, D.E. (1950) Plecoptera. Royal Entomological Society of London Handbook 2
Psocodea	Caeciliusidae	2.5	medium		New, T.R. (2005, 2nd edn) Psocids. Psocoptera
Psocodea	Ectopsocidae	2	medium		New, T.R. (2005, 2nd edn) Psocids. Psocoptera
Psocodea	Lachesillidae	3	medium		New, T.R. (2005, 2nd edn) Psocids. Psocoptera
Psocodea	Paracaeciliidae	3	medium		New, T.R. (2005, 2nd edn) Psocids. Psocoptera
Psocodea	Peripsocidae	3	medium		New, T.R. (2005, 2nd edn) Psocids. Psocoptera
Psocodea	Psocidae	4	medium		New, T.R. (2005, 2nd edn) Psocids. Psocoptera
Psocodea	Stenopsocidae	3.5	medium		New, T.R. (2005, 2nd edn) Psocids. Psocoptera
Raphidioptera	Inocelliidae	13.5	medium		Fraser, F.C. (1959) Mecoptera, Megaloptera, Neuroptera. Royal Entomological Society of London Handbook
Raphidioptera	Raphidiidae	16	medium		Fraser, F.C. (1959) Mecoptera, Megaloptera, Neuroptera. Royal Entomological Society of London Handbook
Strepsiptera	Halictophagidae	2.5	medium	+	LucidKey / ID keys of genus
Strepsiptera	Stylopidae	2.5	medium	+	LucidKey / ID keys of genus
Thysanoptera	Aeolothripidae	2	medium		Moritz, G. (1994) "Pictorial key to the economically important species of Thysanoptera in Central Europe."
Thysanoptera	Phlaeothripidae	2	medium		Moritz, G. (1994) "Pictorial key to the economically important species of Thysanoptera in Central Europe."
Thysanoptera	Thripidae	1.5	medium		Moritz, G. (1994) "Pictorial key to the economically important species of Thysanoptera in Central Europe."
Trichoptera	Beraeidae	4.5	medium		Barnard, P. & Ross, E. (2012) The Adult Trichoptera (Caddisflies) of Britain and Ireland
Trichoptera	Brachycentridae	10	high	+	LucidKey / ID keys of genus
Trichoptera	Ecnomidae	5	high	+	LucidKey / ID keys of genus
Trichoptera	Glossosomatidae	7	medium		Barnard, P. & Ross, E. (2012) The Adult Trichoptera (Caddisflies) of Britain and Ireland
Trichoptera	Goeridae	10	medium		Barnard, P. & Ross, E. (2012) The Adult Trichoptera (Caddisflies) of Britain and Ireland
Trichoptera	Hydropsychidae	11.5	medium		Barnard, P. & Ross, E. (2012) The Adult Trichoptera (Caddisflies) of Britain and Ireland
Trichoptera	Hydroptilidae	3.5	medium		A review of the genera of the Hydroptilidae (Trichoptera) J. E. Marshall
Trichoptera	Lepidostomatidae	6	high	+	LucidKey / ID keys of genus
Trichoptera	Leptoceridae	7.5	medium		Barnard, P. & Ross, E. (2012) The Adult Trichoptera (Caddisflies) of Britain and Ireland
Trichoptera	Limnephilidae	13	medium		Barnard, P. & Ross, E. (2012) The Adult Trichoptera (Caddisflies) of Britain and Ireland
Trichoptera	Molannidae	12	medium		Barnard, P. & Ross, E. (2012) The Adult Trichoptera (Caddisflies) of Britain and Ireland
Trichoptera	Philopotamidae	7.5	medium		Barnard, P. & Ross, E. (2012) The Adult Trichoptera (Caddisflies) of Britain and Ireland
Trichoptera	Phryganeidae	16	medium	+	Barnard, P. & Ross, E. (2012) The Adult Trichoptera (Caddisflies) of Britain and Ireland
Trichoptera	Polycentropodidae	5.5	medium		Chamorro, M. L., & Holzenthal, R. W. (2010). Taxonomy and phylogeny of New World Polyplectropus Ulmer, 1905 (Trichoptera: Psychomyioidea: Polycentropodidae) with the description of 39 new species. Magnolia Press.
Trichoptera	Psychomyiidae	6.5	medium		Barnard, P. & Ross, E. (2012) The Adult Trichoptera (Caddisflies) of Britain and Ireland
Trichoptera	Ptilocolepidae	4	high	+	LucidKey / ID keys of genus
Trichoptera	Rhyacophilidae	10.5	medium		Barnard, P. & Ross, E. (2012) The Adult Trichoptera (Caddisflies) of Britain and Ireland
Trichoptera	Sericostomatidae	11.5	medium		Barnard, P. & Ross, E. (2012) The Adult Trichoptera (Caddisflies) of Britain and Ireland
Isopoda	Armadillidiidae	4	low		Gregory, S. (2021). An Introduction to the Identification of the Woodlice (Isopoda: Oniscidea) occurring in Berkshire, Buckinghamshire and Oxfordshire.
Isopoda	Oniscidae	9	low		Gregory, S. (2021). An Introduction to the Identification of the Woodlice (Isopoda: Oniscidea) occurring in Berkshire, Buckinghamshire and Oxfordshire.
Isopoda	Philosciidae	10	low		Gregory, S. (2021). An Introduction to the Identification of the Woodlice (Isopoda: Oniscidea) occurring in Berkshire, Buckinghamshire and Oxfordshire.
Isopoda	Porcellionidae	15	low		Gregory, S. (2021). An Introduction to the Identification of the Woodlice (Isopoda: Oniscidea) occurring in Berkshire, Buckinghamshire and Oxfordshire.
Isopoda	Trachelipodidae	13	low		Gregory, S. (2021). An Introduction to the Identification of the Woodlice (Isopoda: Oniscidea) occurring in Berkshire, Buckinghamshire and Oxfordshire.
					LucidKey / ID keys of genus
